# Supplementary material for: Oryza sativa Cytochrome P450 Family Member OsCYP96B4 Reduces Plant Height in a Transcript Dosage Dependent Manner
Source: PLoS One. 2011 Nov 28;6(11):e28069. doi: 10.1371/journal.pone.0028069 (PMC3225389; doi:10.1371/journal.pone.0028069)
Supplement: Table S1 — List of primers used for genotyping, probe synthesis, cloning and expression analysis. (XLS) [file pone.0028069.s007.xls]

## Sheet: Sheet1
Supporting Table S1. List of primers used for genotyping, probe synthesis, cloning and expression analysis
Primer Name	Forward Primer	Reverse Primer	Purpose	Amplicon Size (bp)
BAR	TCGTCAACCACTACATCG	CATCAGATCTCGGTGACG	Mutant Genotyping	467
GUS	TGCCCGCTTCGAAACCAATG	GGGCAGGCCAGCGTACGTG	Mutant Genotyping	851
CYP96B4-Flanks	AACATGCACCGCCTCCTCGAC	CGTCATCGGCTCTGTGTTTCG	Mutant Genotyping	646
HPT	CAACCAAGCTCTGATAGAGT	GAAGAATCTCGTGCTTTCA	Probe preparation for Southern Blot	550
CYP96B4-Pro	ACTCACCACATCTAACCTCCAT	GAATGCAGCACGTAGCTATCTA	Promoter isolation	2010
CYP96B4-Over-Exp	GGATCCTGCATGCATGGCAG	ACTAGTGGTGTTCATCACTGGC	Ioslation of coding region of OsCYP96B4	1629
CYP96B4-Ecto-Exp	ACTCACCACATCTAACCTCCAT	TCTAGATTTTGGGAACTGGCTG	Isolation of full-length genomic DNA fragment including promoter region for ectopic expression analysis	4604
CYP96B4-Comp	ACTCACCACATCTAACCTCCAT	TCTAGATTTTGGGAACTGGCTG	Isolation of full-length genomic DNA fragment including promoter region for complementation analysis	4604
CYP96B4 -5’UTR	GCATGCACACGCGCGCGAAT	GCTAATGGTGCCATCCAGGATAT	RT-PCR and qRT-PCR analysis	251
CYP96B4 -3’UTR	GCCAGTGATGAACACCTGAG	TTAGGCCTCTATCGCGTACC	RT-PCR and qRT-PCR analysis	153
OsACT1	CCAAGGCCAATCGTGAGAAGA	AATCAGTGAGATCACGCCCAG	Internal control for qRT-PCR	227
